# Supplementary material for: Targeted Polymer–Peptide Conjugates for E-Selectin Blockade in Renal Injury
Source: Pharmaceutics. 2025 Jan 9;17(1):82. doi: 10.3390/pharmaceutics17010082 (PMC11768228; doi:10.3390/pharmaceutics17010082)
Supplement: Supplementary file 1 [file pharmaceutics-17-00082-s001.zip]

Archive with 1 entries (1 files):
- pharmaceutics-3383215-supplementary.pdf
